# Supplementary material for: Impact of results-based financing on effective obstetric care coverage: evidence from a quasi-experimental study in Malawi
Source: BMC Health Serv Res. 2018 Oct 19;18:791. doi: 10.1186/s12913-018-3589-5 (PMC6194711; doi:10.1186/s12913-018-3589-5)
Supplement: Supplementary file 2 — Indicator mapping. Overview of indicator mapping by indictor categories and source documents. (XLSX 34 kb) [file 12913_2018_3589_MOESM2_ESM.xlsx]

## Sheet: Overview Indicator Sources
	Additional file 2: Indicator Mapping
					indicators taken from Nesbitt et al. 2013	indicators taken from Brenner et al. 2015	indicators taken from Tripathi et al. 2015	Indicators taken form Faye et al. 2014
		Purpose/intention of article in repsect to QoC:			Purpose: Assessment of effective coverage by routine and EmOC signal functions Focus: facility capacity/readiness to provide routin and emergency care based on tracer items and signal functions Data collection tools: facility inventory, interviews with senior staff Indicator source: AMDD, Gabrysch et al 2012	Purpose: Identification of routine care signal functions. Focus: rouine care functions that direclty relate to complications. Data collection tools: direct observation checklist. Indicator source: clinical standards Malawi, FIGO	Purpose: Development and validation of a QoC index specifc to SSA settings Focus: facility-based deliveries Data collection tool: direct observation checklist Indicator source: MCHIP QoC surveys, Delphi process	Purpose: Comparison of QoC assessment methods (direct observation vs. clinical audits). Focus: intrapartum QoC including 2 hours of immediate postpartum period. Data collection tool: direct observation checklist Indicator source: clinical standards for Senegal, FIGO
	QoC aspect	Indicator categories and content		weights
	Initial focused patient assessment and risk stratification	VITAL SIGN ASSESSMENT: initial bLood pressure check; initial heart rate check; initial temperature check; RISK FACTOR ASSESSMENT: symptoms of pre-eclampsia (headache, blurred vision, convulsion, PIH); symptoms of bleeding (vaginal bleeding); symptoms of infection (fever); known HIV status; signs of pre-eclampsia (edema, urine proteine); signs of anemia (conjunctiva/palms, Hgb level); signs of inf…		6 3 2 1 9 2 2 1 1 1 1 1 3 1 1 1	measure blood pressure	check blood pressure; check pulse; check temperature; ask for history of PIH; ask for history of headaches; ask for history of convulsion; ask for history of vaginal bleeding; ask for history of infection; check for edema; check for urine porteine; check conjunctivae/palms for signs of anemia; check baseline Hgb level prior to delivery; determine time of ROM; ask for onset of contractions; check …	Takes blood pressure; Takes pulse; asks whether woman has experienced headaches or blurred vision; asks whether woman has experienced vaginal bleeding; checks woman's HIV status and/or offers HIV test;
	Tracer items initial assessment	VITAL SIGN ASSESSMENT: BP machine; clock; thermometer; RISK FACTOR ASSESSMENT: HIV test; urine protein test; stethoscope; Hgb test; urine test for bacteria/nitrite.		6 3 2 1 3 1 1 1 1 1	BP machine	BP machine; clock; thermometer; blood hgb test; urine protein test; stethoscope; urine bacteria test;	BP machine; clock; HIV test;
	Stage 1 monitoring	CORRECT PARTOGRAPH USE: partograph use; blood pressure check at least 2-hourly; heart rate check at least 2-hourly; temperature check at least 4-hourly; fetal heart rate check at least 2-hourly; contraction check at least 2-hourly; vaginal exam (cervical dilation check, amnio appearance) at least 4-hourly; fetal descent check at least hourly.		16 2 3 2 2 2 2 2 1	monitor labor with partograph; measure blood pressure;	check BP hourly; check HR hourly; check temperature 4-hourly; FHR every 30 min; check contractions hourly; check fetal descent hourly; check cervical dilation 4-hourly; check amnio appearance 4 hourly;	uses partograph during labor	check blood pressure 2-hourly; check maternal HR 2-hourly; check temperature 2-hourly; check FHR 2-hourly; check uterine contractions 2-hourly; perform vaginal exam 2-hourly;
	Tracer items labor monitoring	CORRECT PARTOGRAPH USE: partograph forms; BP machine; clock; thermometer; fetoscope.		13 2 3 3 2 3	correctly filled partograph; BP machine; clock; fetoscope;	BP machine; clock; thermometer; fetoscope;	partograph forms	BP machine; clock; thermometer; fetoscope;
	Infection prevention measures	ROUTINE INFECTION PREVENTION: hand washing before examination; use of sterile gloves before vaginal examination; perineal cleansing before vaginal examination; use of sterile gloves during stage 2; use of sterile birth equipement (cord ties, blades).		7 2 2 1 1 1	use of measures of infection prevention during delivery	hand hygiene before patient contact; use of sterile birth equipment (cord ties, gloves, blades); perineal cleansing prior to vaginal examination;	washes hand before any examination; wears desinfected or sterile glvoes for vaginal examination;
	tracers infection prevention	ROUTINE INFECTION PREVENTION: water source for hand washing; soap for hand washing; sterile gloves; topical skin antiseptic; sterile delivery packs; sterilization machine.		11 3 3 2 1 1 1	sink with soap for hand whashing clean water source	water; soap; sterile glvoes; topical skin antiseptic; sterile delivery pack; steriliser	water; soap; sterile gloves;
	AMTSL	ROUTINE AMTSL STEPS: oxytocin administration; controlled cord traction; uterus palpation/massage; checks completeness of placenta; assessment of perineal/vaginal lacerations.		15 4 3 4 3 1	oxytocin injection within 1 minute of delivery; controlled cord traction; uterine massage;	prophylactic oxytocin administration; controlled cord traction; uterus massage; check completeness of placenta;	correct adminstration of oxytocin; palpates uterus 15 min after birth; assess completeness of placenta; assesses for perineal and vaginal lacerations;	oxytocin bolus; cord traction; uterine massage; examination of placenta;
	Tracer AMTSL	ROUTINE AMTSL SUPPLIES: oxytocin.		4 4	ocytocin	oxytocin	prepares uterogenic drug for AMTSL	oxytocin
	Immediate newborn care	ROUTINE INC STEPS: newborn is dried/kept warm; skin-to-skin contact; newborn's weight is checked; newborn's responsiveness is checked; cord is clamped after 2-3 min; antibiotic eye ointment is applied.		11 3 3 2 1 1 1	dry baby immediately after delivery; place baby on mother's abdomen after delivery; weigh baby after delivery; apply eye ointment after delivery;	keep newborn dry and warm; encourage skin-to-skin contact; check newborn's weight; check newborn's responsiveness;	immediately dries baby with towel; places NB on mother's abdomen skin-to-skin; ties/clamps cord when pulsation s stop OR by 2-3 minutes;
	Tracers immediate newborn care	ROUTINE INC SUPPLIES: clean/dry towels; newborn scale; cord clamps/ties; tetracycline ointment.		6 2 2 1 1	newborn scale; tetracycline ointment	clean towels; newborn scale;	towels cord clamp/tie
	Immediate postpartum monitoring	POSTPARTUM MONITORING MOTHER: blood pressure check at least once in 2 hours; heart rate check at least once in 2 hours; vaginal bleeding checked at least once in 2 hours; uterus tone check at least once in 2 hours; temperature check at least once in 2 hours; assistance initial breastfeeding within first hour of birth; POSTPARTUM MONITORING NEWBORN: responsiveness check (color, respiration, tone, …		12 3 3 2 2 2 2 3 2 1 1	MOTHER: initiate breastfeeding within 1 hour; NEWBORN: delay bathing for at least 6 hours	MOTHER: check BP hourly; check HR hourly; check for bleeding hourly; check uterine tone hourly; NEWBORN: check temperature hourly check responsiveness hourly	MOTHER: takes mother's vital signs 15 min after birth; palpates uterus 15 min after birth; assists mother to initiate breastfeeding within 1 hour;	MOTHER: check blood pressure after 2 hours; check heart rate after 2 hours; check for vaginal bleeding after 2 hours; check temperature after 2 hours; NEWBORN: color after 2 hours; respiration after 2 hours; tone after 2 hours; heart rate after 2 hours;
	Tracers postpartum monitoring	POSTPARTUM MONITORING MOHTER: BP machine; clock; POSTPARTUM MONITORING NEWBORN: thermometer.		6 3 3 2 2		BP machine; clock; thermometer;	BP machine; clock;	BP machine; clock; thermometer;
	Interpersonal aspects of care, patient centeredness	ROUTINE PC STEPS: offered to have guardian; explanation of upcoming processes/procedures.		2 1 1	patient is given option to have a companion during delivery		explains what will happen in labor to woman/support person
	Tracer patient centeredness	ROUTINE PC AMENITIES: funtional patient toilet (clean); functional patient washroom (water, soap).		2 1 1	patient toilet (clean & functional) handwashing facility for patients (water & soap)
	EmOC readiness
	Tracer EmOC	EmOC SUPPLIES/EQUIPMENT: broad-spectruem antibiotics (ampicillin, gentamycin); anticonvulsants (diazepam, magnesium sulphate); isotonic IV fluids (NS, RL, infusion sets); vacuum extractor.		4 1 1 1 1	ampicillin OR gentamycin; oxytocin; diazepam OR magnesium sulphate; IV fluids AND infusion sets; vacuum extractor;
	EmNC readiness	ROUTINE READINESS STEPS: Newborn resuscitation equipment set up prior to stage 2.		1 1			bag valve and face mask laid out and ready to use
		EmNC SUPPLIES/EQUIPMENT: newborn size bag valve and mask; dexanethasone; IV fluids AND infusion sets for newborns (D5NS, D10W, D50, small gauge IV cannulas, 2ml syringes); graduated measuring cup.		4 2 1 1 1	newborn size bag vale AND mask dexamethasone; graduated measuring cup; syringes AND needles for newborns; IV fluids AND infusion sets for newborns;		bag valve; face mask;
